# Supplementary material for: Communication Tools Used in Cancer Communication with Children: A Scoping Review
Source: Cancers (Basel). 2022 Sep 23;14(19):4624. doi: 10.3390/cancers14194624 (PMC9563078; doi:10.3390/cancers14194624)
Supplement: Supplementary file 1 [file cancers-14-04624-s001.zip]

Archive with 1 entries (1 files):
- cancers-1918563-supplementary.pdf
